# Supplementary material for: Rumi and Pasteurized Kareish Cheeses Are a Source of β-Lactam-Resistant Salmonella in the Nile Delta Region of Egypt: Insights into Their Incidence, AMR Pattern, Genotypic Determinants of Virulence and β-Lactam Resistance
Source: Antibiotics (Basel). 2024 May 16;13(5):454. doi: 10.3390/antibiotics13050454 (PMC11117923; doi:10.3390/antibiotics13050454)
Supplement: Supplementary file 1 [file antibiotics-13-00454-s001.zip]

Archive with 1 entries (1 files):
- antibiotics-3002756-supplementary.pdf
